# Supplementary material for: Artificially sporulated Escherichia coli cells as a robust cell factory for interfacial biocatalysis
Source: Nat Commun. 2022 Jun 6;13:3142. doi: 10.1038/s41467-022-30915-2 (PMC9170730; doi:10.1038/s41467-022-30915-2)
Supplement: Supplementary file 3 — Source Data [file 41467_2022_30915_MOESM3_ESM.xlsx]

## Sheet: Figure 5c
			Artificial spore-emulsion			Biphasic control			Silica particles-emulsion
	time (min)		Product concentration from GC (mM)			Product concentration from GC (mM)			Product concentration from GC (mM)
	1		2.38881			0.02586			0.64823
			2.89475			0.02717			1.04417
			2.93312			0.02659			1.03551
	3		3.14448			0.03123			1.94771
			2.97166			0.02575			2.28528
			3.16212			0.02634			2.0583
	5		4.30615			0.0312			2.2545
			3.79817			0.02653			3.36049
			3.86825			0.02697			3.11652
			4.1246			0.03217			3.2987
			3.95643			0.03002			3.87699
			4.36534			0.0299			4.00955
	15		4.96659			0.0343			4.26935
			5.67392			0.04199			4.66322
			5.34612			0.04769			5.01472
	30		6.3742			0.05395			5.84379
			6.31521			0.05292			4.24667
			6.40387			0.0551			6.21428
	60		8.4718			0.10265			7.6376
			8.36462			0.16839			4.33334
			7.74707			0.18401			7.90516
	120		8.43119			0.40682			5.50111
			8.48504			0.7604			6.85513
			8.22			0.49709			8.19695

## Sheet: Figure 5f
			Artificial spore-emulsion			Biphasic control
	time (min)		Product concentration from GC (mM)			Product concentration from GC (mM)
	1		0.23862			0
			0.24011			0
			0.19019			0
	3		0.37308			0.0934
			0.42021			0.08138
			0.48244			0.0987
	5		0.57946			0.09662
			0.61117			0.07246
			0.64943			0.1166
	10		1.12361			0.12045
			1.14766			0.11009
			1.22708			0.09406
	15		1.20444			0.1152
			1.19343			0.15184
			1.27429			0.14484
	30		1.58017			0.17363
			1.47484			0.14272
			1.45423			0.18386
	60		1.97935			0.19047
			1.91112			0.19812
			1.88043			0.19776
	120		2.30246			0.20438
			2.3052			0.21706
			2.61275			0.20929
	240		2.84409			0.22795
			3.01484			0.24776
			3.20585			0.2553
	480		3.524			0.5834
			3.62103			0.66158
			3.5731			0.63871
	1440		3.78325			0.95021
			4.06431			1.25024
			4.40056			1.11442

## Sheet: Figure 5h
			Artificial spore-emulsion			Biphasic control
	Reaction time (min)		Product concentration from GC (mM)			Product concentration from GC (mM)
	1		0.07144			0
			0.0538			0
			0.08782			0
	3		0.14758			0
			0.16984			0
			0.13084			0
	5		0.35106			0
			0.32448			0
			0.28203			0
	10		0.55757			0
			0.48409			0
			0.4419			0
	25		0.94863			0
			0.8583			0
			0.75534			0
	55		1.50859			0.06497
			1.23017			0.06393
			1.36823			0.06213
	120		1.69047			0.139601
			2.04427			0.13866
			1.85006			0.14031
	240		2.39724			0.18274
			2.48056			0.17922
			1.90668			0.17558
	480		2.04402			0.263723
			2.61321			0.22933
			2.48562			0.27729
	600		2.05948			0.35302
			2.57807			0.32952
			2.59413			0.34364

## Sheet: Figure 6b
			Artificial spore-emulsion			Biphasic control
	Reaction time (h)		Product concentration from GC (mM)			Product concentration from GC (mM)
	0.5		0.04507			0.10923
			0.04143			0.1345
			0.03984			0.05394
	1		0.0509			0.09385
			0.05032			0.10465
			0.04425			0.08178
	2		0.07945			0.09547
			0.06891			0.11568
			0.08123			0.12323
	4		0.21128			0.09847
			0.15706			0.09699
			0.22012			0.12108
	7		0.65292			0.10617
			0.4078			0.11662
			0.4495			0.09955
	10		0.99092			0.10544
			0.80422			0.12211
			1.2083			0.11132
	22		2.58794			0.1283
			2.99311			0.10868
			3.56123			0.11564
	34		3.97392			0.11868
			3.38414			0.15777
			5.44007			0.13209
	48		5.13104			0.2162
			5.20348			0.16361
			6.22197			0.30394
	72		6.97827			0.38759
			6.16996			0.15787
			5.77669			0.14791

## Sheet: Figure 6d
			Artificial spore-emulsion			Biphasic control
	Reaction time (min)		Product concentration from GC (mM)			Product concentration from GC (mM)
	5		0.1534			0
			0.07888			0
			0.116			0
	10		0.18565			0
			0.14754			0
			0.167			0
	15		0.26214			0
			0.18225			0
			0.22522			0
	30		0.32965			0.02123
			0.2315			0.02201
			0.2852			0.020005
	60		0.46744			0.04572
			0.49434			0.05021
			0.48102			0.06579
	120		0.61788			0.08708
			0.57036			0.08601
			0.59385			0.1268
	240		1.13935			0.11404
			1.06869			0.12761
			1.1042			0.13309
	480		1.42637			0.18907
			1.28067			0.19661
			1.354			0.16666
	720		1.49035			0.20152
			1.35001			0.189654
			1.25054			0.21048

## Sheet: Supplementary Fig. 19 c-f
				Artificial spore-emulsion	Artificial spore-emulsion			Biphasic control	Biphasic control
		Reaction time (min)		R-2-hydroxypropiophenone (HPP) concentration from GC (mM)	octyl hexanoate concentration from GC (mM)			HPP concentration from GC (mM)	octyl hexanoate concentration from GC (mM)
		5		0.11932	0.188338			0	0
				0.09084	0.241325			0	0
				0.08163	0.225358			0	0
		10		0.14906	0.387125			0	0
				0.11437	0.362648			0	0
				0.17465	0.452695			0	0
		15		0.21038	0.495765			0	0
				0.18138	0.440995			0	0
				0.27356	0.57532			0	0
		30		0.50518	0.906012			0	0
				0.70817	1.0094			0	0
				0.51776	1.01271			0	0
		60		1.28808	1.00588			0	0
				1.23426	1.07197			0	0
				1.29297	1.2026			0	0
		120		2.22473	1.50651			0	0.0292226
				2.37684	1.38766			0	0.0361819
				2.67747	1.50479			0	0.0304385
		240		3.63606	1.61912			0.09957	0.0540169
				3.83598	2.81091			0.06584	0.0671284
				3.78642	2.71499			0.07214	0.0446086
		480		5.22939	3.13498			0.24185	0.107576
				5.46137	3.28205			0.11832	0.100343
				5.98149	3.67747			0.1879	0.104977
		1440		8.19686	3.80725			0.89231	0.741582
				7.51	3.42324			0.65058	0.457684
				7.67825	3.59626			0.85145	0.959453

## Sheet: Figure7h 
			Artificial spore-emulsion			Biphasic control
	Reaction time (min)		Product concentration from GC (mM)			Product concentration from GC (mM)
	2		0.131305			0
			0.13431			0
			0.133183			0
	5		0.169599			0
			0.169768			0
			0.16879			0
	10		0.221352			0
			0.220405			0
			0.198971			0
	15		0.235186			0
			0.233593			0
			0.275537			0
	30		0.277086			0
			0.277903			0
			0.274636			0
	60		0.379792			0
			0.347392			0
			0.333122			0
	120		0.484597			0.114264
			0.479068			0.113712
			0.499273			0.114818
	240		0.637579			0.11779
			0.609833			0.117295
			0.641291			0.116727
	480		0.730083			0.122381
			0.722752			0.119081
			0.539758			0.128745
